# Supplementary material for: Profiles of Essential Oils and Correlations with Phenolic Acids and Primary Metabolites in Flower Buds of Magnolia heptapeta and Magnolia denudata var. purpurascens
Source: Molecules. 2021 Dec 30;27(1):221. doi: 10.3390/molecules27010221 (PMC8746637; doi:10.3390/molecules27010221)
Supplement: Supplementary file 1 [file molecules-27-00221-s001.zip]

Archive with 2 entries (2 files):
- molecules-1517576-supplementary/Supplementary figure_magnolia.pptx
- molecules-1517576-supplementary/Supplementary table_magnolia.xlsx
