# Supplementary material for: Profiles of Essential Oils and Correlations with Phenolic Acids and Primary Metabolites in Flower Buds of Magnolia heptapeta and Magnolia denudata var. purpurascens
Source: Molecules. 2021 Dec 30;27(1):221. doi: 10.3390/molecules27010221 (PMC8746637; doi:10.3390/molecules27010221)
Supplement: Supplementary file 1 [file molecules-27-00221-s001.zip › molecules-1517576-supplementary/Supplementary table_magnolia.xlsx]

## Sheet: Table S1
Table S1. Composition and content (ratio/g) of low-molecular hydrophilic compounds in M. heptapeta (white) and M. denudata var. purpurascens (violet) flower buds
Compounds	Contents (Average ± SD, Ratio/g)
	White	Violet
	Amino acids
Alanine	93.550 ± 6.296	136.765 ± 21.084
Asparagine	265.784 ± 29.294	141.855 ± 21.612
Aspartic acid	66.544 ± 2.456	95.897 ± 25.417
Glutamic acid	15.282 ± 1.970	49.321 ± 10.494
Glutamine	42.910 ± 11.446	28.726 ± 9.002
Glycine	24.922 ± 2.085	23.546 ± 4.859
Isoleucine	59.100 ± 5.577	48.759 ± 7.489
Leucine	51.658 ± 2.478	47.298 ± 6.522
Methionine	1.023 ± 0.324	2.875 ± 0.579
Phenylalanine	32.497 ± 3.698	26.798 ± 5.514
Proline	22.846 ± 1.476	37.126 ± 6.109
Pyroglutamic acid	33.513 ± 8.786	18.905 ± 4.316
Serine	98.754 ± 9.999	118.985 ± 19.616
Threonine	7.562 ± 0.920	15.748 ± 3.238
Tryptophan	68.231 ± 1.604	35.426 ± 7.118
Valine	91.702 ± 6.610	73.662 ± 10.072
β-Alanine	5.802 ± 0.268	6.633 ± 1.476
γ-Aminobutyric acid	314.000 ± 16.323	314.813 ± 53.175
	Organic acids
Citric acid	524.711 ± 20.613	436.315 ± 93.083
Fumaric acid	7.623 ± 1.234	1.428 ± 0.239
Glycolic acid	3.886 ± 0.226	2.686 ± 0.497
Malic acid	239.394 ± 27.716	225.435 ± 32.580
Shikimic acid	713.771 ± 59.488	678.461 ± 116.154
Succinic acid	22.475 ± 2.313	25.831 ± 5.664
Threonic acid	9.793 ± 0.506	18.733 ± 3.470
	Sugars and sugar alcohols
Fructose	133.691 ± 14.215	102.993 ± 15.179
Galactose	12.069 ± 0.722	4.736 ± 0.184
Glucose	149.084 ± 15.367	106.355 ± 18.401
Glycerol	185.466 ± 7.888	181.314 ± 24.898
Inositol	284.411 ± 20.602	333.618 ± 62.134
Raffinose	64.753 ± 9.526	203.279 ± 67.664
Sucrose	1302.622 ± 29.148	1429.888 ± 21.063
Xylose	2.023 ± 0.016	9.163 ± 2.367
	Phenolic acid
Quinic acid	878.161 ± 46.642	940.376 ± 105.569
	Inorganic acid
Phosphoric acid	773.435 ± 21.404	391.381 ± 68.584

## Sheet: Table S2
Table S2. Results of Pearson’s correlation analysis
	Inositol	Serine	Aspartic acid	Quinic acid	Succinic acid	β-Alanine	Germacrene D	Alanine	Raffinose	Methionine	Threonine	Threonic acid	Proline	Glutamic acid	Xylose	(Z)-β-Ocimene	Chlorogenic acid	Ferulic acid	1,8-Cineole	Caffeic acid	β-Myrcene	Camphor	β-Elemene	3-Cyclohexen-1-ol	α-Muurolene	Sucrose	3-Cyclohexene-1-me	trans-Nerolidol	GABA	Glycerol	Shikimic acid	Glycine	Malic acid	δ-Cadinene	Phosphoric acid	Tryptophan	Sabinene	Asparagine	α-Humulene	Fumaric acid	α-Thujene	α-Pinene	d-Limonene	α-Terpinolene	Coumaric acid	α-Copaene	Rutin	β-Caryophyll	α-Cadinol
Inositol	1	0.79836	0.95759	0.7515	0.86622	0.91342	0.2028	0.84232	0.8463	0.77817	0.81904	0.82776	0.71913	0.73335	0.66476	0.21314	0.66044	0.59675	0.56278	0.61233	0.54355	0.52442	0.5293	0.5325	0.51769	0.50364	0.44855	0.40308	0.78527	0.63646	0.47291	0.62691	0.21982	-0.53275	-0.36227	-0.38966	-0.44351	-0.46069	-0.60675	-0.48848	-0.52353	-0.51841	-0.51053	-0.46264	-0.4669	-0.61485	-0.51489	-0.55067	-0.57679
Serine	0.79836	1	0.91203	0.87349	0.79149	0.9245	0.22334	0.87768	0.84289	0.75642	0.81406	0.84149	0.76114	0.77205	0.73705	0.50259	0.52852	0.53972	0.64169	0.65277	0.6196	0.6039	0.61576	0.57743	0.58086	0.62259	0.5324	0.47115	0.60284	0.63155	0.52595	0.43126	0.3573	-0.65947	-0.48495	-0.44084	-0.50038	-0.39189	-0.73471	-0.59411	-0.56277	-0.59009	-0.59136	-0.57662	-0.59305	-0.68273	-0.70158	-0.6784	-0.66336
Aspartic acid	0.95759	0.91203	1	0.80642	0.8665	0.91693	0.33747	0.94945	0.92902	0.88209	0.91803	0.93451	0.8342	0.85529	0.79565	0.40261	0.74389	0.71365	0.72052	0.75722	0.70355	0.68696	0.6922	0.68398	0.67937	0.66192	0.61208	0.55969	0.68054	0.54859	0.40051	0.50188	0.22204	-0.6573	-0.54445	-0.55013	-0.60563	-0.57901	-0.7672	-0.64427	-0.67565	-0.68026	-0.675	-0.63504	-0.64545	-0.76477	-0.70914	-0.72284	-0.73071
Quinic acid	0.7515	0.87349	0.80642	1	0.55823	0.87559	0.33515	0.66301	0.62242	0.51514	0.58363	0.67284	0.44295	0.50814	0.43927	0.20376	0.33265	0.34187	0.4231	0.46226	0.42999	0.41651	0.42837	0.3785	0.40211	0.5485	0.43518	0.29441	0.5177	0.73295	0.76576	0.46871	0.13331	-0.35489	-0.29798	-0.30132	-0.41413	-0.23726	-0.4815	-0.44226	-0.39931	-0.41027	-0.41761	-0.41628	-0.38411	-0.57295	-0.54836	-0.45421	-0.42638
Succinic acid	0.86622	0.79149	0.8665	0.55823	1	0.84361	-0.057602	0.81534	0.77708	0.73385	0.76883	0.72701	0.74594	0.69506	0.64724	0.21524	0.55737	0.48753	0.46209	0.49095	0.41846	0.39748	0.40015	0.41103	0.39307	0.2718	0.24452	0.24371	0.89005	0.58954	0.33904	0.72502	0.62792	-0.50585	-0.23641	-0.22117	-0.25652	-0.30336	-0.54694	-0.30548	-0.37735	-0.38736	-0.37378	-0.30801	-0.36221	-0.43291	-0.39585	-0.46449	-0.48743
β-Alanine	0.91342	0.9245	0.91693	0.87559	0.84361	1	0.03071	0.78419	0.78509	0.65272	0.72557	0.74551	0.64743	0.64912	0.6016	0.28184	0.42666	0.39439	0.4567	0.48451	0.42897	0.4083	0.42171	0.3933	0.38186	0.44349	0.33127	0.27517	0.79513	0.82624	0.69455	0.63672	0.38434	-0.53781	-0.25348	-0.2323	-0.29328	-0.23212	-0.55865	-0.41528	-0.37557	-0.39333	-0.39179	-0.36819	-0.37626	-0.51287	-0.47434	-0.47867	-0.48773
Germacrene D	0.2028	0.22334	0.33747	0.33515	-0.057602	0.03071	1	0.43286	0.35699	0.49722	0.44769	0.53836	0.32884	0.45345	0.39099	0.26438	0.64895	0.69781	0.64386	0.6831	0.70005	0.71028	0.69853	0.6986	0.74851	0.74566	0.81729	0.70216	-0.32928	-0.36803	-0.23042	-0.2985	-0.57142	-0.21715	-0.73077	-0.80657	-0.87567	-0.77679	-0.51573	-0.65792	-0.75914	-0.73121	-0.73591	-0.73067	-0.68083	-0.76113	-0.72616	-0.62382	-0.58132
Alanine	0.84232	0.87768	0.94945	0.66301	0.81534	0.78419	0.43286	1	0.97615	0.97552	0.98916	0.98692	0.95114	0.96502	0.9279	0.60394	0.86413	0.85801	0.87674	0.89453	0.85785	0.84565	0.84841	0.84532	0.83952	0.77376	0.75702	0.73916	0.50621	0.30189	0.1333	0.28467	0.16634	-0.79346	-0.73889	-0.72653	-0.75102	-0.74278	-0.91014	-0.78742	-0.82952	-0.83922	-0.83337	-0.79658	-0.82184	-0.87181	-0.85022	-0.88015	-0.88406
Raffinose	0.8463	0.84289	0.92902	0.62242	0.77708	0.78509	0.35699	0.97615	1	0.96859	0.98818	0.97463	0.9677	0.97715	0.95895	0.68173	0.85575	0.85094	0.88798	0.89552	0.86322	0.85073	0.85712	0.85332	0.83157	0.79547	0.7593	0.77311	0.47589	0.31237	0.12592	0.20563	0.075193	-0.87907	-0.75139	-0.72948	-0.72425	-0.74426	-0.93081	-0.82933	-0.82709	-0.83989	-0.83501	-0.80967	-0.83166	-0.86268	-0.8318	-0.88889	-0.90727
Methionine	0.77817	0.75642	0.88209	0.51514	0.73385	0.65272	0.49722	0.97552	0.96859	1	0.99417	0.97916	0.97241	0.98838	0.96063	0.65392	0.9465	0.94116	0.93586	0.94978	0.91963	0.91062	0.91038	0.91996	0.90833	0.81334	0.82461	0.83362	0.38245	0.11648	-0.062819	0.14184	0.029787	-0.82904	-0.8255	-0.82191	-0.82117	-0.85511	-0.94241	-0.84785	-0.90299	-0.90668	-0.8993	-0.86199	-0.88756	-0.90633	-0.87413	-0.92645	-0.93861
Threonine	0.81904	0.81406	0.91803	0.58363	0.76883	0.72557	0.44769	0.98916	0.98818	0.99417	1	0.98829	0.97465	0.98878	0.96165	0.65782	0.91069	0.90544	0.91789	0.9309	0.89857	0.8878	0.89019	0.89311	0.87958	0.80831	0.79941	0.80409	0.43835	0.21488	0.03478	0.19076	0.069317	-0.84405	-0.79327	-0.78253	-0.78576	-0.80675	-0.94073	-0.83828	-0.87361	-0.88125	-0.87493	-0.84117	-0.8655	-0.89498	-0.86482	-0.91411	-0.92651
Threonic acid	0.82776	0.84149	0.93451	0.67284	0.72701	0.74551	0.53836	0.98692	0.97463	0.97916	0.98829	1	0.93518	0.96996	0.93146	0.62774	0.89934	0.90192	0.91909	0.93928	0.90942	0.89949	0.90206	0.89762	0.89398	0.85426	0.83805	0.81173	0.40723	0.2432	0.1077	0.1886	0.0084021	-0.80276	-0.8051	-0.80409	-0.82829	-0.81233	-0.93289	-0.85678	-0.88991	-0.8951	-0.89128	-0.8623	-0.87305	-0.93178	-0.89847	-0.91783	-0.9206
Proline	0.71913	0.76114	0.8342	0.44295	0.74594	0.64743	0.32884	0.95114	0.9677	0.97241	0.97465	0.93518	1	0.98838	0.98864	0.75698	0.87628	0.87898	0.9135	0.90633	0.88249	0.87257	0.87621	0.88117	0.8563	0.76235	0.75714	0.80637	0.3842	0.13308	-0.085146	0.095983	0.12029	-0.91155	-0.79728	-0.76	-0.72861	-0.77904	-0.9526	-0.82875	-0.84517	-0.86176	-0.85461	-0.82593	-0.86731	-0.8381	-0.83482	-0.91433	-0.93303
Glutamic acid	0.73335	0.77205	0.85529	0.50814	0.69506	0.64912	0.45345	0.96502	0.97715	0.98838	0.98878	0.96996	0.98838	1	0.99053	0.75616	0.91225	0.92274	0.95502	0.95479	0.93454	0.92612	0.92925	0.93044	0.91323	0.84417	0.83836	0.86366	0.32595	0.11587	-0.06314	0.055005	0.0094552	-0.90141	-0.85477	-0.83073	-0.81325	-0.8393	-0.97694	-0.88876	-0.90595	-0.91808	-0.913	-0.88872	-0.9157	-0.90968	-0.89719	-0.95404	-0.96623
Xylose	0.66476	0.73705	0.79565	0.43927	0.64724	0.6016	0.39099	0.9279	0.95895	0.96063	0.96165	0.93146	0.98864	0.99053	1	0.82999	0.87662	0.89694	0.95206	0.93822	0.9264	0.91894	0.92398	0.9228	0.89832	0.83597	0.82428	0.87434	0.26409	0.074072	-0.11467	-0.033344	-0.0051374	-0.94857	-0.86346	-0.82261	-0.78313	-0.81918	-0.9838	-0.89832	-0.8896	-0.90778	-0.90358	-0.88821	-0.92002	-0.88133	-0.88449	-0.9551	-0.97067
(Z)-β-Ocimene	0.21314	0.50259	0.40261	0.20376	0.21524	0.28184	0.26438	0.60394	0.68173	0.65392	0.65782	0.62774	0.75698	0.75616	0.82999	1	0.56175	0.64761	0.80983	0.74735	0.78594	0.78723	0.79929	0.77265	0.74306	0.7719	0.73168	0.82396	-0.17683	-0.13881	-0.24525	-0.48363	-0.19405	-0.92927	-0.82377	-0.72928	-0.63756	-0.63238	-0.8576	-0.85093	-0.73014	-0.76903	-0.77478	-0.81245	-0.83688	-0.7009	-0.78181	-0.83779	-0.84125
Chlorogenic acid	0.66044	0.52852	0.74389	0.33265	0.55737	0.42666	0.64895	0.86413	0.85575	0.9465	0.91069	0.89934	0.87628	0.91225	0.87662	0.56175	1	0.98941	0.92346	0.9475	0.92301	0.91944	0.91223	0.94027	0.93384	0.80611	0.86543	0.87485	0.19756	-0.13635	-0.28242	-0.0016976	-0.18803	-0.71595	-0.86128	-0.89393	-0.88746	-0.95611	-0.87236	-0.83837	-0.93807	-0.92439	-0.91544	-0.87315	-0.88636	-0.9007	-0.83928	-0.8921	-0.90705
Ferulic acid	0.59675	0.53972	0.71365	0.34187	0.48753	0.39439	0.69781	0.85801	0.85094	0.94116	0.90544	0.90192	0.87898	0.92274	0.89694	0.64761	0.98941	1	0.96334	0.97818	0.96603	0.96459	0.95882	0.97812	0.97502	0.87001	0.92338	0.93113	0.095241	-0.18422	-0.30492	-0.11064	-0.24503	-0.75609	-0.92513	-0.94631	-0.93585	-0.97917	-0.91284	-0.89839	-0.97716	-0.96859	-0.96253	-0.93208	-0.94177	-0.941	-0.90045	-0.93966	-0.94657
1,8-Cineole	0.56278	0.64169	0.72052	0.4231	0.46209	0.4567	0.64386	0.87674	0.88798	0.93586	0.91789	0.91909	0.9135	0.95502	0.95206	0.80983	0.92346	0.96334	1	0.99479	0.997	0.99551	0.99631	0.99484	0.98823	0.94066	0.95509	0.97039	0.045745	-0.11107	-0.21875	-0.1996	-0.23504	-0.87158	-0.96948	-0.95509	-0.93317	-0.93564	-0.98276	-0.97087	-0.9849	-0.99242	-0.99124	-0.98263	-0.99243	-0.96929	-0.96681	-0.99642	-0.99649
Caffeic acid	0.61233	0.65277	0.75722	0.46226	0.49095	0.48451	0.6831	0.89453	0.89552	0.94978	0.9309	0.93928	0.90633	0.95479	0.93822	0.74735	0.9475	0.97818	0.99479	1	0.99555	0.99337	0.99269	0.99422	0.9917	0.93921	0.95841	0.95783	0.090085	-0.083624	-0.18551	-0.13631	-0.23482	-0.83209	-0.95579	-0.95545	-0.94773	-0.94812	-0.96893	-0.9578	-0.99046	-0.99265	-0.99064	-0.97535	-0.98095	-0.98188	-0.96422	-0.98665	-0.98609
β-Myrcene	0.54355	0.6196	0.70355	0.42999	0.41846	0.42897	0.70005	0.85785	0.86322	0.91963	0.89857	0.90942	0.88249	0.93454	0.9264	0.78594	0.92301	0.96603	0.997	0.99555	1	0.9997	0.99955	0.99752	0.99593	0.95549	0.97423	0.97733	0.00403	-0.13869	-0.22345	-0.22312	-0.28581	-0.83756	-0.97839	-0.97212	-0.95773	-0.94935	-0.96841	-0.97462	-0.99427	-0.9987	-0.99834	-0.99107	-0.99424	-0.98068	-0.97469	-0.99187	-0.9879
Camphor	0.52442	0.6039	0.68696	0.41651	0.39748	0.4083	0.71028	0.84565	0.85073	0.91062	0.8878	0.89949	0.87257	0.92612	0.91894	0.78723	0.91944	0.96459	0.99551	0.99337	0.9997	1	0.99959	0.99762	0.99678	0.95672	0.97774	0.98091	-0.019712	-0.15991	-0.23952	-0.24401	-0.30208	-0.83121	-0.98285	-0.97707	-0.96179	-0.95249	-0.96389	-0.97543	-0.99529	-0.9994	-0.99927	-0.99313	-0.99543	-0.97921	-0.97459	-0.99016	-0.98531
β-Elemene	0.5293	0.61576	0.6922	0.42837	0.40015	0.42171	0.69853	0.84841	0.85712	0.91038	0.89019	0.90206	0.87621	0.92925	0.92398	0.79929	0.91223	0.95882	0.99631	0.99269	0.99955	0.99959	1	0.99614	0.99421	0.96115	0.97685	0.98111	-0.015415	-0.14276	-0.22279	-0.24477	-0.3001	-0.84307	-0.98203	-0.97323	-0.95672	-0.94496	-0.96882	-0.9802	-0.99261	-0.99813	-0.9984	-0.99419	-0.99622	-0.97962	-0.97664	-0.99254	-0.98801
3-Cyclohexen-1-ol	0.5325	0.57743	0.68398	0.3785	0.41103	0.3933	0.6986	0.84532	0.85332	0.91996	0.89311	0.89762	0.88117	0.93044	0.9228	0.77265	0.94027	0.97812	0.99484	0.99422	0.99752	0.99762	0.99614	1	0.99627	0.93959	0.96872	0.98015	-0.0056741	-0.18172	-0.27608	-0.23404	-0.29998	-0.82945	-0.97832	-0.97669	-0.95632	-0.96605	-0.95909	-0.96603	-0.99591	-0.9976	-0.996	-0.98528	-0.99039	-0.97025	-0.95786	-0.98458	-0.9845
α-Muurolene	0.51769	0.58086	0.67937	0.40211	0.39307	0.38186	0.74851	0.83952	0.83157	0.90833	0.87958	0.89398	0.8563	0.91323	0.89832	0.74306	0.93384	0.97502	0.98823	0.9917	0.99593	0.99678	0.99421	0.99627	1	0.94441	0.9783	0.97305	-0.02385	-0.1922	-0.26571	-0.22878	-0.30314	-0.78872	-0.97876	-0.98253	-0.97505	-0.96654	-0.9455	-0.95775	-0.99878	-0.9988	-0.99779	-0.98623	-0.98793	-0.97864	-0.96908	-0.97925	-0.97205
Sucrose	0.50364	0.62259	0.66192	0.5485	0.2718	0.44349	0.74566	0.77376	0.79547	0.81334	0.80831	0.85426	0.76235	0.84417	0.83597	0.7719	0.80611	0.87001	0.94066	0.93921	0.95549	0.95672	0.96115	0.93959	0.94441	1	0.98076	0.95158	-0.094633	-0.05651	-0.061479	-0.29566	-0.43578	-0.7884	-0.94758	-0.94255	-0.94327	-0.87606	-0.9131	-0.9825	-0.9484	-0.95478	-0.96107	-0.97726	-0.95353	-0.97314	-0.96745	-0.94458	-0.93102
3-Cyclohexene-1-methanol	0.44855	0.5324	0.61208	0.43518	0.24452	0.33127	0.81729	0.75702	0.7593	0.82461	0.79941	0.83805	0.75714	0.83836	0.82428	0.73168	0.86543	0.92338	0.95509	0.95841	0.97423	0.97774	0.97685	0.96872	0.9783	0.98076	1	0.97466	-0.15037	-0.20751	-0.21794	-0.33079	-0.45559	-0.73949	-0.97789	-0.9874	-0.98694	-0.94357	-0.90086	-0.97006	-0.98213	-0.98085	-0.98433	-0.98918	-0.97073	-0.97712	-0.96665	-0.94887	-0.93444
trans-Nerolidol	0.40308	0.47115	0.55969	0.29441	0.24371	0.27517	0.70216	0.73916	0.77311	0.83362	0.80409	0.81173	0.80637	0.86366	0.87434	0.82396	0.87485	0.93113	0.97039	0.95783	0.97733	0.98091	0.98111	0.98015	0.97305	0.95158	0.97466	1	-0.17514	-0.27818	-0.34002	-0.40931	-0.44613	-0.82899	-0.993	-0.98457	-0.94451	-0.95135	-0.92729	-0.98185	-0.97618	-0.97994	-0.98155	-0.98858	-0.98436	-0.93969	-0.93641	-0.96152	-0.96162
γ-Aminobutyric acid	0.78527	0.60284	0.68054	0.5177	0.89005	0.79513	-0.32928	0.50621	0.47589	0.38245	0.43835	0.40723	0.3842	0.32595	0.26409	-0.17683	0.19756	0.095241	0.045745	0.090085	0.00403	-0.019712	-0.015415	-0.0056741	-0.02385	-0.094633	-0.15037	-0.17514	1	0.79599	0.58847	0.9341	0.71375	-0.1495	0.19864	0.19409	0.13472	0.09139	-0.14327	0.089024	0.031956	0.029214	0.042286	0.1075	0.068285	-0.058764	0.0091927	-0.045455	-0.075228
Glycerol	0.63646	0.63155	0.54859	0.73295	0.58954	0.82624	-0.36803	0.30189	0.31237	0.11648	0.21488	0.2432	0.13308	0.11587	0.074072	-0.13881	-0.13635	-0.18422	-0.11107	-0.083624	-0.13869	-0.15991	-0.14276	-0.18172	-0.1922	-0.05651	-0.20751	-0.27818	0.79599	1	0.94068	0.76147	0.5078	-0.085311	0.30526	0.32813	0.25276	0.33795	-0.018574	0.11017	0.19575	0.17675	0.17494	0.18323	0.18747	0.025149	0.059453	0.079307	0.070584
Shikimic acid	0.47291	0.52595	0.40051	0.76576	0.33904	0.69455	-0.23042	0.1333	0.12592	-0.062819	0.03478	0.1077	-0.085146	-0.06314	-0.11467	-0.24525	-0.28242	-0.30492	-0.21875	-0.18551	-0.22345	-0.23952	-0.22279	-0.27608	-0.26571	-0.061479	-0.21794	-0.34002	0.58847	0.94068	1	0.63937	0.32864	0.097676	0.35493	0.3614	0.25619	0.41319	0.11656	0.16622	0.26506	0.25097	0.24276	0.23228	0.26595	0.071079	0.098209	0.18149	0.19453
Glycine	0.62691	0.43126	0.50188	0.46871	0.72502	0.63672	-0.2985	0.28467	0.20563	0.14184	0.19076	0.1886	0.095983	0.055005	-0.033344	-0.48363	-0.0016976	-0.11064	-0.1996	-0.13631	-0.22312	-0.24401	-0.24477	-0.23404	-0.22878	-0.29566	-0.33079	-0.40931	0.9341	0.76147	0.63937	1	0.71917	0.19048	0.41515	0.37945	0.27617	0.27363	0.13124	0.33626	0.23545	0.24474	0.25681	0.32694	0.3029	0.13141	0.20526	0.20251	0.19045
Malic acid	0.21982	0.3573	0.22204	0.13331	0.62792	0.38434	-0.57142	0.16634	0.075193	0.029787	0.069317	0.0084021	0.12029	0.0094552	-0.0051374	-0.19405	-0.18803	-0.24503	-0.23504	-0.23482	-0.28581	-0.30208	-0.3001	-0.29998	-0.30314	-0.43578	-0.45559	-0.44613	0.71375	0.5078	0.32864	0.71917	1	0.072947	0.40385	0.4619	0.42521	0.41928	0.11157	0.40044	0.33898	0.31337	0.32462	0.37623	0.29761	0.29786	0.23766	0.20264	0.20417
δ-Cadinene	-0.53275	-0.65947	-0.6573	-0.35489	-0.50585	-0.53781	-0.21715	-0.79346	-0.87907	-0.82904	-0.84405	-0.80276	-0.91155	-0.90141	-0.94857	-0.92927	-0.71595	-0.75609	-0.87158	-0.83209	-0.83756	-0.83121	-0.84307	-0.82945	-0.78872	-0.7884	-0.73949	-0.82899	-0.1495	-0.085311	0.097676	0.19048	0.072947	1	0.80437	0.73105	0.65264	0.69271	0.93119	0.87261	0.78123	0.81214	0.81212	0.82388	0.85355	0.77112	0.79698	0.8854	0.90919
Phosphoric acid	-0.36227	-0.48495	-0.54445	-0.29798	-0.23641	-0.25348	-0.73077	-0.73889	-0.75139	-0.8255	-0.79327	-0.8051	-0.79728	-0.85477	-0.86346	-0.82377	-0.86128	-0.92513	-0.96948	-0.95579	-0.97839	-0.98285	-0.98203	-0.97832	-0.97876	-0.94758	-0.97789	-0.993	0.19864	0.30526	0.35493	0.41515	0.40385	0.80437	1	0.98778	0.9567	0.94398	0.92574	0.97147	0.97735	0.98299	0.98501	0.99117	0.99022	0.94154	0.95495	0.96578	0.95658
Tryptophan	-0.38966	-0.44084	-0.55013	-0.30132	-0.22117	-0.2323	-0.80657	-0.72653	-0.72948	-0.82191	-0.78253	-0.80409	-0.76	-0.83073	-0.82261	-0.72928	-0.89393	-0.94631	-0.95509	-0.95545	-0.97212	-0.97707	-0.97323	-0.97669	-0.98253	-0.94255	-0.9874	-0.98457	0.19409	0.32813	0.3614	0.37945	0.4619	0.73105	0.98778	1	0.98329	0.97581	0.88852	0.95211	0.98624	0.98181	0.98274	0.98124	0.9715	0.95012	0.93857	0.94113	0.9323
Sabinene	-0.44351	-0.50038	-0.60563	-0.41413	-0.25652	-0.29328	-0.87567	-0.75102	-0.72425	-0.82117	-0.78576	-0.82829	-0.72861	-0.81325	-0.78313	-0.63756	-0.88746	-0.93585	-0.93317	-0.94773	-0.95773	-0.96179	-0.95672	-0.95632	-0.97505	-0.94327	-0.98694	-0.94451	0.13472	0.25276	0.25619	0.27617	0.42521	0.65264	0.9567	0.98329	1	0.95744	0.86104	0.92248	0.97824	0.9697	0.97115	0.9637	0.94637	0.96723	0.94896	0.92096	0.90161
Asparagine	-0.46069	-0.39189	-0.57901	-0.23726	-0.30336	-0.23212	-0.77679	-0.74278	-0.74426	-0.85511	-0.80675	-0.81233	-0.77904	-0.8393	-0.81918	-0.63238	-0.95611	-0.97917	-0.93564	-0.94812	-0.94935	-0.95249	-0.94496	-0.96605	-0.96654	-0.87606	-0.94357	-0.95135	0.09139	0.33795	0.41319	0.27363	0.41928	0.69271	0.94398	0.97581	0.95744	1	0.85711	0.89866	0.97388	0.95993	0.9559	0.93552	0.93257	0.92029	0.87744	0.90627	0.91033
α-Humulene	-0.60675	-0.73471	-0.7672	-0.4815	-0.54694	-0.55865	-0.51573	-0.91014	-0.93081	-0.94241	-0.94073	-0.93289	-0.9526	-0.97694	-0.9838	-0.8576	-0.87236	-0.91284	-0.98276	-0.96893	-0.96841	-0.96389	-0.96882	-0.95909	-0.9455	-0.9131	-0.90086	-0.92729	-0.14327	-0.018574	0.11656	0.13124	0.11157	0.93119	0.92574	0.88852	0.86104	0.85711	1	0.95304	0.93734	0.95504	0.9543	0.94918	0.96817	0.93776	0.95109	0.9902	0.99278
Fumaric acid	-0.48848	-0.59411	-0.64427	-0.44226	-0.30548	-0.41528	-0.65792	-0.78742	-0.82933	-0.84785	-0.83828	-0.85678	-0.82875	-0.88876	-0.89832	-0.85093	-0.83837	-0.89839	-0.97087	-0.9578	-0.97462	-0.97543	-0.9802	-0.96603	-0.95775	-0.9825	-0.97006	-0.98185	0.089024	0.11017	0.16622	0.33626	0.40044	0.87261	0.97147	0.95211	0.92248	0.89866	0.95304	1	0.96001	0.97038	0.97435	0.98857	0.97957	0.95804	0.95829	0.97228	0.97044
α-Thujene	-0.52353	-0.56277	-0.67565	-0.39931	-0.37735	-0.37557	-0.75914	-0.82952	-0.82709	-0.90299	-0.87361	-0.88991	-0.84517	-0.90595	-0.8896	-0.73014	-0.93807	-0.97716	-0.9849	-0.99046	-0.99427	-0.99529	-0.99261	-0.99591	-0.99878	-0.9484	-0.98213	-0.97618	0.031956	0.19575	0.26506	0.23545	0.33898	0.78123	0.97735	0.98624	0.97824	0.97388	0.93734	0.96001	1	0.99784	0.99691	0.98588	0.98384	0.97965	0.96199	0.973	0.96787
α-Pinene	-0.51841	-0.59009	-0.68026	-0.41027	-0.38736	-0.39333	-0.73121	-0.83922	-0.83989	-0.90668	-0.88125	-0.8951	-0.86176	-0.91808	-0.90778	-0.76903	-0.92439	-0.96859	-0.99242	-0.99265	-0.9987	-0.9994	-0.99813	-0.9976	-0.9988	-0.95478	-0.98085	-0.97994	0.029214	0.17675	0.25097	0.24474	0.31337	0.81214	0.98299	0.98181	0.9697	0.95993	0.95504	0.97038	0.99784	1	0.99969	0.99206	0.99301	0.98021	0.97293	0.98536	0.97943
d-Limonene	-0.51053	-0.59136	-0.675	-0.41761	-0.37378	-0.39179	-0.73591	-0.83337	-0.83501	-0.8993	-0.87493	-0.89128	-0.85461	-0.913	-0.90358	-0.77478	-0.91544	-0.96253	-0.99124	-0.99064	-0.99834	-0.99927	-0.9984	-0.996	-0.99779	-0.96107	-0.98433	-0.98155	0.042286	0.17494	0.24276	0.25681	0.32462	0.81212	0.98501	0.98274	0.97115	0.9559	0.9543	0.97435	0.99691	0.99969	1	0.99467	0.99394	0.98167	0.97635	0.98544	0.97829
α-Terpinolene	-0.46264	-0.57662	-0.63504	-0.41628	-0.30801	-0.36819	-0.73067	-0.79658	-0.80967	-0.86199	-0.84117	-0.8623	-0.82593	-0.88872	-0.88821	-0.81245	-0.87315	-0.93208	-0.98263	-0.97535	-0.99107	-0.99313	-0.99419	-0.98528	-0.98623	-0.97726	-0.98918	-0.98858	0.1075	0.18323	0.23228	0.32694	0.37623	0.82388	0.99117	0.98124	0.9637	0.93552	0.94918	0.98857	0.98588	0.99206	0.99467	1	0.99432	0.97432	0.9781	0.98138	0.9722
Coumaric acid	-0.4669	-0.59305	-0.64545	-0.38411	-0.36221	-0.37626	-0.68083	-0.82184	-0.83166	-0.88756	-0.8655	-0.87305	-0.86731	-0.9157	-0.92002	-0.83688	-0.88636	-0.94177	-0.99243	-0.98095	-0.99424	-0.99543	-0.99622	-0.99039	-0.98793	-0.95353	-0.97073	-0.98436	0.068285	0.18747	0.26595	0.3029	0.29761	0.85355	0.99022	0.9715	0.94637	0.93257	0.96817	0.97957	0.98384	0.99301	0.99394	0.99432	1	0.96301	0.97537	0.9925	0.9858
α-Copaene	-0.61485	-0.68273	-0.76477	-0.57295	-0.43291	-0.51287	-0.76113	-0.87181	-0.86268	-0.90633	-0.89498	-0.93178	-0.8381	-0.90968	-0.88133	-0.7009	-0.9007	-0.941	-0.96929	-0.98188	-0.98068	-0.97921	-0.97962	-0.97025	-0.97864	-0.97314	-0.97712	-0.93969	-0.058764	0.025149	0.071079	0.13141	0.29786	0.77112	0.94154	0.95012	0.96723	0.92029	0.93776	0.95804	0.97965	0.98021	0.98167	0.97432	0.96301	1	0.98014	0.96601	0.95425
Rutin	-0.51489	-0.70158	-0.70914	-0.54836	-0.39585	-0.47434	-0.72616	-0.85022	-0.8318	-0.87413	-0.86482	-0.89847	-0.83482	-0.89719	-0.88449	-0.78181	-0.83928	-0.90045	-0.96681	-0.96422	-0.97469	-0.97459	-0.97664	-0.95786	-0.96908	-0.96745	-0.96665	-0.93641	0.0091927	0.059453	0.098209	0.20526	0.23766	0.79698	0.95495	0.93857	0.94896	0.87744	0.95109	0.95829	0.96199	0.97293	0.97635	0.9781	0.97537	0.98014	1	0.97736	0.95568
β-Caryophyll	-0.55067	-0.6784	-0.72284	-0.45421	-0.46449	-0.47867	-0.62382	-0.88015	-0.88889	-0.92645	-0.91411	-0.91783	-0.91433	-0.95404	-0.9551	-0.83779	-0.8921	-0.93966	-0.99642	-0.98665	-0.99187	-0.99016	-0.99254	-0.98458	-0.97925	-0.94458	-0.94887	-0.96152	-0.045455	0.079307	0.18149	0.20251	0.20264	0.8854	0.96578	0.94113	0.92096	0.90627	0.9902	0.97228	0.973	0.98536	0.98544	0.98138	0.9925	0.96601	0.97736	1	0.9958
α-Cadinol	-0.57679	-0.66336	-0.73071	-0.42638	-0.48743	-0.48773	-0.58132	-0.88406	-0.90727	-0.93861	-0.92651	-0.9206	-0.93303	-0.96623	-0.97067	-0.84125	-0.90705	-0.94657	-0.99649	-0.98609	-0.9879	-0.98531	-0.98801	-0.9845	-0.97205	-0.93102	-0.93444	-0.96162	-0.075228	0.070584	0.19453	0.19045	0.20417	0.90919	0.95658	0.9323	0.90161	0.91033	0.99278	0.97044	0.96787	0.97943	0.97829	0.9722	0.9858	0.95425	0.95568	0.9958	1
Galactose	-0.53577	-0.67221	-0.71071	-0.47463	-0.42391	-0.46917	-0.65668	-0.86326	-0.87258	-0.90805	-0.89668	-0.9094	-0.88874	-0.9373	-0.93704	-0.83471	-0.87827	-0.93129	-0.99319	-0.98427	-0.99278	-0.99186	-0.99462	-0.98326	-0.98079	-0.96365	-0.96394	-0.96761	-0.0091105	0.082135	0.16329	0.22973	0.24881	0.87115	0.97211	0.95011	0.93437	0.90619	0.98262	0.98199	0.97593	0.98766	0.98915	0.98963	0.99419	0.97494	0.98596	0.99777	0.99036
β-Pinene	-0.53408	-0.60603	-0.69457	-0.42124	-0.40673	-0.41281	-0.717	-0.85072	-0.85274	-0.91516	-0.89171	-0.90405	-0.87323	-0.92736	-0.91737	-0.77419	-0.92608	-0.96898	-0.99494	-0.99488	-0.99962	-0.99975	-0.99891	-0.99797	-0.99798	-0.95424	-0.97735	-0.97786	0.0085654	0.1568	0.23694	0.22905	0.29659	0.8231	0.98007	0.97699	0.96446	0.95573	0.9616	0.97136	0.99665	0.99969	0.99923	0.9911	0.99334	0.98107	0.97381	0.98858	0.98362
γ-Terpinene	-0.53828	-0.61554	-0.69863	-0.42402	-0.41366	-0.42425	-0.69694	-0.85465	-0.86161	-0.91764	-0.89642	-0.90651	-0.88216	-0.93374	-0.92693	-0.79104	-0.9213	-0.96498	-0.9972	-0.99485	-0.99995	-0.99976	-0.99971	-0.99763	-0.9955	-0.95554	-0.9741	-0.97904	0.0018687	0.14337	0.2286	0.23088	0.2894	0.84075	0.97977	0.9726	0.9565	0.94917	0.96886	0.97594	0.99386	0.99859	0.99828	0.99167	0.99502	0.97914	0.9739	0.99216	0.98852
α-Phellandrene	-0.53623	-0.62826	-0.69821	-0.40968	-0.43227	-0.4373	-0.64142	-0.85999	-0.87618	-0.9217	-0.90383	-0.90524	-0.90413	-0.94639	-0.94815	-0.82961	-0.90973	-0.95458	-0.99909	-0.99042	-0.99636	-0.99552	-0.99688	-0.99362	-0.98627	-0.94627	-0.95834	-0.9771	-0.012415	0.12759	0.22982	0.23646	0.25741	0.87891	0.97605	0.95815	0.93178	0.932	0.98238	0.97793	0.98301	0.99188	0.99145	0.98692	0.99568	0.96573	0.96772	0.99692	0.99654
Cinammic acid	-0.52907	-0.63924	-0.70007	-0.43951	-0.41883	-0.43628	-0.68338	-0.85918	-0.86334	-0.91447	-0.89623	-0.90687	-0.88633	-0.93571	-0.93166	-0.81074	-0.90407	-0.95253	-0.99695	-0.99142	-0.99835	-0.99803	-0.99883	-0.99306	-0.99177	-0.95673	-0.97023	-0.97438	0.0010209	0.12755	0.21135	0.23218	0.26245	0.85099	0.97918	0.96499	0.94962	0.9324	0.97572	0.97664	0.98786	0.9958	0.99613	0.99179	0.99704	0.97731	0.9819	0.99649	0.99005
Elemol	-0.5504	-0.62645	-0.70989	-0.42502	-0.43627	-0.437	-0.68204	-0.86581	-0.87194	-0.92712	-0.90651	-0.91358	-0.89459	-0.94262	-0.93581	-0.79208	-0.92594	-0.96734	-0.9987	-0.99624	-0.9996	-0.99889	-0.99886	-0.99755	-0.99444	-0.94884	-0.96752	-0.97483	-0.020156	0.13229	0.22603	0.21255	0.26474	0.84775	0.97566	0.96702	0.9503	0.94653	0.97346	0.9721	0.99205	0.99733	0.99652	0.98804	0.99402	0.97691	0.97206	0.99382	0.99119
β-Eudesmol	-0.5458	-0.62889	-0.70728	-0.4257	-0.43307	-0.43736	-0.67723	-0.86435	-0.87167	-0.92482	-0.90498	-0.91191	-0.89488	-0.94244	-0.93719	-0.80022	-0.92086	-0.96379	-0.99892	-0.9952	-0.99944	-0.99877	-0.99906	-0.99679	-0.99337	-0.95036	-0.96726	-0.97559	-0.015883	0.13067	0.22396	0.21888	0.2642	0.85283	0.97668	0.96601	0.9482	0.9429	0.9754	0.97418	0.99068	0.99683	0.99625	0.98897	0.99512	0.97603	0.97339	0.99505	0.99217
α-Terpinene	-0.54025	-0.62977	-0.70348	-0.42923	-0.42453	-0.43639	-0.67798	-0.8606	-0.86914	-0.92025	-0.90118	-0.9093	-0.89129	-0.93981	-0.9356	-0.80615	-0.91477	-0.95968	-0.99852	-0.99392	-0.99933	-0.9988	-0.99942	-0.99591	-0.99259	-0.95434	-0.96917	-0.97705	-0.0073099	0.12952	0.21943	0.22787	0.27093	0.85488	0.97826	0.9664	0.94831	0.93996	0.97573	0.97726	0.98991	0.99663	0.99645	0.9908	0.99609	0.97655	0.97548	0.99556	0.99209
α-Eudesmol	-0.54184	-0.61625	-0.69925	-0.41192	-0.42372	-0.42969	-0.66843	-0.85711	-0.87082	-0.92176	-0.90173	-0.90659	-0.89439	-0.94129	-0.9386	-0.80764	-0.9206	-0.9633	-0.99887	-0.99389	-0.9988	-0.99823	-0.99878	-0.99718	-0.99157	-0.95049	-0.96652	-0.97985	-0.0073851	0.13753	0.23337	0.23304	0.28005	0.86084	0.97793	0.96678	0.94437	0.9448	0.97518	0.97765	0.9898	0.99592	0.99534	0.98926	0.99505	0.97249	0.96796	0.99398	0.99332
Borneol acetate	-0.57624	-0.63651	-0.72769	-0.43881	-0.45418	-0.45936	-0.67155	-0.87534	-0.88543	-0.93519	-0.91662	-0.92312	-0.90191	-0.94956	-0.94145	-0.78628	-0.93148	-0.96929	-0.99871	-0.99776	-0.9987	-0.99732	-0.99765	-0.99682	-0.99199	-0.94884	-0.96419	-0.97197	-0.045221	0.10749	0.20628	0.19149	0.26222	0.85394	0.96919	0.96194	0.94532	0.94531	0.97535	0.97243	0.99059	0.99539	0.99433	0.98496	0.99035	0.97821	0.96789	0.99276	0.9925
Camphene	-0.57065	-0.61587	-0.71606	-0.43585	-0.42519	-0.44577	-0.68799	-0.85951	-0.8751	-0.92395	-0.90475	-0.91465	-0.88529	-0.93814	-0.92962	-0.77943	-0.92991	-0.96829	-0.99561	-0.99578	-0.99798	-0.9971	-0.99746	-0.99671	-0.99169	-0.95744	-0.97189	-0.9781	-0.021903	0.11753	0.20721	0.21227	0.30708	0.846	0.97176	0.96863	0.95143	0.95178	0.96707	0.97811	0.99259	0.99568	0.99512	0.98794	0.98872	0.98042	0.96442	0.98766	0.98829
δ-3-Carene	-0.56057	-0.62267	-0.71614	-0.43101	-0.43901	-0.43745	-0.69981	-0.86761	-0.87004	-0.92947	-0.90752	-0.917	-0.88909	-0.93991	-0.92866	-0.77016	-0.93478	-0.97342	-0.99681	-0.99783	-0.99943	-0.99871	-0.99798	-0.99812	-0.99661	-0.94821	-0.9701	-0.97234	-0.02686	0.13305	0.22362	0.1983	0.27093	0.83149	0.97301	0.96973	0.95736	0.95361	0.96702	0.9677	0.99506	0.9982	0.99709	0.9864	0.99077	0.98073	0.97072	0.98995	0.98698
Leucine	0.30559	0.32713	0.21551	0.30038	0.54741	0.49149	-0.65467	0.024698	-0.031851	-0.15142	-0.082004	-0.10659	-0.095333	-0.1788	-0.21275	-0.42112	-0.38038	-0.45477	-0.44357	-0.42367	-0.48455	-0.50389	-0.49661	-0.50875	-0.51319	-0.53229	-0.60818	-0.64141	0.80332	0.78099	0.66848	0.85993	0.88742	0.24474	0.63055	0.66249	0.59687	0.62234	0.31398	0.54421	0.53376	0.51587	0.52279	0.56134	0.51904	0.43077	0.42146	0.41413	0.40882
Phenylalanine	0.281	-0.0043868	0.042865	0.21174	0.18377	0.34851	-0.62703	-0.24754	-0.18157	-0.35816	-0.28497	-0.28374	-0.35024	-0.38152	-0.40974	-0.55751	-0.46901	-0.55746	-0.57755	-0.54507	-0.59795	-0.61375	-0.60255	-0.60847	-0.63597	-0.51765	-0.62894	-0.65012	0.5864	0.75351	0.72193	0.64258	0.29296	0.34212	0.71657	0.69601	0.66262	0.63437	0.49836	0.54593	0.61888	0.62368	0.62543	0.6329	0.65155	0.5134	0.60692	0.58164	0.54167
Citric acid	0.27163	0.11753	0.080437	0.26181	0.30758	0.41503	-0.70577	-0.19368	-0.17234	-0.34579	-0.26561	-0.27132	-0.31234	-0.36673	-0.39582	-0.54944	-0.52044	-0.60396	-0.60063	-0.574	-0.63026	-0.6482	-0.63681	-0.65008	-0.66889	-0.58336	-0.695	-0.72518	0.69152	0.82811	0.77508	0.76002	0.55715	0.35102	0.76249	0.76664	0.71689	0.72057	0.4908	0.61093	0.66673	0.66037	0.66308	0.67862	0.67563	0.54963	0.59995	0.58725	0.56148
Glycolic acid	-0.11942	-0.31262	-0.32246	-0.17184	0.024082	-0.042272	-0.75109	-0.54203	-0.55977	-0.64305	-0.60377	-0.62809	-0.62028	-0.69018	-0.71564	-0.8129	-0.70979	-0.80115	-0.86946	-0.84328	-0.8889	-0.89913	-0.89852	-0.88692	-0.89398	-0.89971	-0.93284	-0.94708	0.44838	0.45837	0.43861	0.6271	0.54743	0.69926	0.96277	0.94499	0.90488	0.86518	0.81034	0.91423	0.89347	0.90079	0.90737	0.93438	0.92154	0.84642	0.88447	0.87125	0.85121
Pyroglutamic acid	-0.20091	-0.41907	-0.36881	-0.39828	0.063924	-0.2226	-0.63877	-0.49465	-0.55905	-0.54323	-0.54455	-0.59814	-0.53187	-0.61897	-0.64973	-0.8117	-0.53997	-0.64173	-0.77744	-0.74868	-0.79689	-0.80379	-0.8136	-0.77449	-0.77488	-0.9165	-0.86887	-0.86047	0.38867	0.15893	0.090261	0.57889	0.61293	0.7132	0.8538	0.82278	0.79274	0.69765	0.75676	0.90024	0.7812	0.79769	0.81145	0.86624	0.82753	0.80142	0.83136	0.79453	0.77621
Fructose	-0.075281	-0.34054	-0.28201	-0.32099	0.14432	-0.076542	-0.77262	-0.44771	-0.46211	-0.50676	-0.48719	-0.55074	-0.46829	-0.56465	-0.58338	-0.74402	-0.54579	-0.65614	-0.76482	-0.74168	-0.79598	-0.80693	-0.81057	-0.77671	-0.79609	-0.89374	-0.88775	-0.8556	0.50247	0.32959	0.22358	0.63085	0.61228	0.59416	0.87568	0.85793	0.84742	0.73141	0.71346	0.86207	0.79761	0.80809	0.82123	0.86809	0.83115	0.79975	0.84627	0.78043	0.74455
Glucose	-0.16326	-0.40961	-0.37223	-0.3789	0.047411	-0.14431	-0.82024	-0.53404	-0.53128	-0.58766	-0.56628	-0.63083	-0.5345	-0.63171	-0.6372	-0.73131	-0.62456	-0.72569	-0.81656	-0.8022	-0.84764	-0.85709	-0.85902	-0.82909	-0.85198	-0.92611	-0.92863	-0.88524	0.42027	0.29857	0.2082	0.54689	0.55965	0.61137	0.90866	0.89905	0.90143	0.78653	0.76226	0.89009	0.8523	0.85985	0.8711	0.90682	0.87338	0.85842	0.89645	0.82937	0.79245
Glutamine	-0.07709	-0.18635	-0.19193	-0.29085	0.28934	-0.045407	-0.67931	-0.28177	-0.35965	-0.35463	-0.34665	-0.41861	-0.30421	-0.41538	-0.43736	-0.62181	-0.42607	-0.52115	-0.61966	-0.60274	-0.65557	-0.66619	-0.67338	-0.64059	-0.64533	-0.81806	-0.78111	-0.75654	0.53199	0.25078	0.11562	0.65592	0.82058	0.5084	0.73568	0.7384	0.71416	0.62572	0.56043	0.77946	0.66433	0.6662	0.68152	0.74268	0.679	0.67889	0.67474	0.62205	0.60632
Valine	-0.11364	-0.021725	-0.21096	0.13857	0.045342	0.13484	-0.65366	-0.4267	-0.48169	-0.60334	-0.53635	-0.51823	-0.56623	-0.61567	-0.63919	-0.63839	-0.77503	-0.81459	-0.77828	-0.76472	-0.79299	-0.80332	-0.79559	-0.82458	-0.81029	-0.72948	-0.8139	-0.88326	0.41903	0.62787	0.68017	0.60427	0.63527	0.60527	0.86238	0.88369	0.80567	0.90096	0.67968	0.78979	0.82404	0.8101	0.80789	0.81059	0.80473	0.7114	0.68136	0.74131	0.75762
Isoleucine	-0.036052	0.12038	-0.1012	0.21264	0.16964	0.2438	-0.66362	-0.296	-0.35525	-0.48566	-0.41259	-0.40306	-0.42676	-0.48721	-0.5049	-0.51207	-0.70028	-0.73373	-0.67225	-0.66601	-0.69577	-0.70811	-0.69844	-0.73232	-0.72088	-0.65114	-0.74446	-0.80499	0.49179	0.68193	0.69909	0.63429	0.73343	0.4717	0.77732	0.81834	0.74448	0.84604	0.55188	0.69965	0.74126	0.71864	0.71685	0.72124	0.70296	0.62374	0.57473	0.62657	0.64438
[truncated: 22 more columns]
